# Supplementary material for: Epigenetic modulators of B cell fate identified through coupled phenotype-transcriptome analysis
Source: Cell Death Differ. 2022 Jul 13;29(12):2519–30. doi: 10.1038/s41418-022-01037-5 (PMC9751284; doi:10.1038/s41418-022-01037-5)
Supplement: Supplementary file 5 — Supplementary Table 1 [file 41418_2022_1037_MOESM5_ESM.xlsx]

## Sheet: Sheet1
Compound Australia				Control compounds
Compound name	Compound Class	Compound specificity		Compound name	Compound Class	Compound specificity
(+)-JQ1	Bromodomain	BET bromodomain		YKL-5-124	CDK	CDK7
Molibresib (I-BET-762)	Bromodomain	BET bromodomain		DRB	CDK	CDK7/8/9
Bromosporine	Bromodomain	Broad spectrum bromodomain		AZ5576	CDK	CDK9
Apabetalone (RVX-208)	Bromodomain	BET bromodomain		A1592668	CDK	CDK9
CPI-203	Bromodomain	BET bromodomain		OTS946	CDK	TOPK, CDK11
I-BRD9	Bromodomain	Bromodomain-containing protein 9 (BRD9)		THZ531	CDK	CDK12/13
GSK2801	Bromodomain	BAZ2A/B bromodomain		THZ1	CDK	CDK7
OF-1	Bromodomain	BRPF1B and BRPF2 bromodomain		Phendione	PP2A	Protein phosphatase 2A (PP2A)
PF-CBP1 HCl	Bromodomain	CREB-binding protein (CREBBP)		Okadiac acid	PP2A	Protein phosphatase 2A (PP2A)
PFI-3	Bromodomain	SMARCA2/4 and PBI(5) bromodomains		(+)-JQ1	Bromodomain	BET bromodomain
MG149	HAT	Tip60 and MOF		dBet-1	Bromodomain	BET bromodomain
Panobinostat (LBH589)	HDAC	Pan-HDAC		Molibresib (I-BET-762)	Bromodomain	BET bromodomain
Vorinostat (SAHA or MK0683)	HDAC	Pan-HDAC		PFI-3	Bromodomain	SMARCA2/4 and PBI(5) bromodomains
RGFP966	HDAC	HDAC3		A485	HAT	p300
PCI-34051	HDAC	HDAC8		Citarinostat (ACY-241)	HDAC	HDAC3/6
Quisinostat (JNJ-26481585) 2HCl	HDAC	HDAC1/2/3/4/5/8/10/11		Panobinostat (LBH589)	HDAC	Pan-HDAC
TMP269	HDAC	HDAC4/5/7/9		Vorinostat (SAHA)	HDAC	Pan-HDAC
MC1568	HDAC	HDAC1		OKT-422	HDAC	HDAC3/6
Nexturastat A	HDAC	HDAC6		RGF966	HDAC	HDAC3/6
GSK503	PRC2	EZH2		ACY1215	HDAC	HDAC6
CPI-169	PRC2	EZH2		PCI34051	HDAC	HDAC8
EPZ011989	PRC2	EZH2		GSK126	PRC2	EZH2
3-deazaneplanocin A (DZNeP) HCl	PRC2	S-adenosylhomocysteine hydrolase		GSK503	PRC3	EZH2
EI1	PRC2	EZH2		EED226	PRC4	EED
ML324	Jmjd	JMJD2		MK2206	Others	Akt
GSK J4 HCl	Jmjd	JMJD3 and UTX		Triptolide	Others	XPB
GSK J1	Jmjd	JMJD3 and UTX		Actinomycin D	Others	RNA Pol
UNC0379	Others	KMT5A (N-lysine methyltransferase SETD8)
SGI-1027	Others	DNMT1, DNMT3A, DNMT3B
RG108	Others	DNMT
UNC1215	Others	MBT antagonist, binds L3MBTL3
UNC669	Others	MBT antagonist, binds L3MBTL1/3/4
Selisistat (EX 527)	Others	SIRT1
Sirtinol	Others	SIRT1/2
PFI-2 HCl	Others	Lysine methyltransferase SETD7
Lomeguatrib (PaTrin-2)	Others	O6-alkylguanine-DNA-alkyltransferase
MM-102	Others	MLL1
MI-2 (Menin-MLL Inhibitor)	Others	Menin-MLL
MI-3 (Menin-MLL Inhibitor)	Others	Menin-MLL
SGC-CBP30	Others	CREBBP/EP300
