# Supplementary material for: Epigenetic modulators of B cell fate identified through coupled phenotype-transcriptome analysis
Source: Cell Death Differ. 2022 Jul 13;29(12):2519–30. doi: 10.1038/s41418-022-01037-5 (PMC9751284; doi:10.1038/s41418-022-01037-5)
Supplement: Supplementary file 6 — Supplementary Table 2 [file 41418_2022_1037_MOESM6_ESM.xlsx]

## Sheet: Sheet1
RNA cluster	ASC downregulated by GSK126	ASC unaffected by GSK126	ASC upregulated by GSK126	Gene number
1		Cd28, Cited2, Mt2, Ppp1r15a, Spint2, Ndufa1, Tapbpl	Spcs3	8
2		Tpst1, Morf4l2, Zfp280b, Rpl15, Uba5, Rps27l, Zfyve21, Srp54c		8
3		Bet1, Cer1g, Fut1, Nucb1, Ubc, Dnajb9, Gne, Herpud1, Erlec1, Qpctl, Srpr, Derl1, Trabd, Chid1, Leprotl1, Tmem214, Spcs1, Fndc3b, Erp44, Glt8d1, Sec24a, Ern1, Maged1, Txndc5, Atf5, Edem1, Mgat2, Snord87, Fndc3a, Snord14d, Snord83b, Snord49b	H13, Endou, Prg2, Slpi, Alg2, Trp53inp1, Spcs2, Edem3, Yipf2, Edem2, Larp1b, Os9, Rapgef3, Tns3	46
4				0
5		Slc33a1, Atp6v0a1, Glb1, Kcnn4, Sel1l, Slc12a4, Wipi1, Htatip2, Itm2c, Tmed3, Ufc1, Sec61b, Oxct1, Kdelr1, Pdia6, Cltb, Manf, Rcbtb2, Pqlc3, Gpr55, Man1b1, Rpl23a, Idh2	Prdm1, Calr, Hspa5, Xbp1, Isg20, Fkbp11, Arfgap3, Sec24d, Derl3, Creld2, Sec63, Tram2, Ell2, Creb3l2, Dap, Pon3, Dnajc3	40
6	Alad, Asns	Ada, Bckdk, Hyou1, Ddost, Cd93, Mt1, P4hb, Rpn2, Sec22b, Srprb, Ssr4, Surf4, Ubb, Desi1, Prdx4, Sec61a1, Ift20, Ube2j1, Cnpy2, Aldh9a1, Tssc4, Cope, Krtcap2, Rgcc, Ssr2, Dhdds, Ssr3, Tmed9, Rhobtb1, Bst2, Slc39a11, Tmem248, Slc39a4, Glipr1, 1700017B05Rik, Ly6k, Nans, Lrrc59, Rpn1, Slc35b1, Rpl10, Coro2b, Creg1, AI662270, Snora21, 4933421O10Rik	H1f0, Bhlha15, Top1, Magt1, Ssr1, Hdlbp, Trib1, Hid1	56
7		Ctse		1
8		Arf4, Srp54a, Yipf6, Slc44a1, Clptm1l	Calu, Fut8, Ubxn4, Galnt2	9
9		Reln, Btd, Zbp1, Tmem176a, Ccpg1, Cnst, Cpeb2, Serpina3f, Manea, Pon2	Hsp90b1, Hist1h1c, Uso1, Tmem176b, Ckap4, Serinc5	16
10		Adk, Dpagt1, Gfpt1, Irf4, Stt3a, Mthfd2, Abcb1b, Slc7a5, Cars, Praf2, Snd1, Mettl9, Kdelr2, Mtdh, Tvp23b, Chpf, Pck2, Rexo2, Yars, Sumo2, Pycr1, Mars, Vcp, Cdv3	Slamf7	26
11		Rhob, Capn5, Fos, Gpr155, Gvin1, Ccdc117	Neil1	7
12		Hsd11b1, Ly6c1, Enpp1, Sdc1, Tnfrsf17, Tmem184b, Fam214a, Dennd5b, Ly6c2, Snord14e		12
ChIP cluster	ASC downregulated by GSK126	ASC unaffected by GSK126	ASC upregulated by GSK126	Gene number
1	Asns	Slc33a1, Bckdk, Bet1, Dpagt1, Gfpt1, Cd93, Abcb1b, Reln, Dnajb9, Itm2c, Rgcc, Qpctl, Rhobtb1, Slc39a4, Chpf, Ern1, Maged1, Atf5, Sumo2, Pycr1, Gpr55, Creg1, 4933421O10Rik, Mzb1	Prdm1, Endou, Xbp1, Fut8, Fkbp11, Sec24d, Slamf7, Larp1b, Hid1, Cacna1h, Lman1	36
2		Ada, Adk, Glb1, Ddost, Hsd11b1, Irf4, Ly6c1, Slc7a5, Srprb, Ssr4, Sdc1, Tpst1, Ubc, Gne, Prdx4, Sec61a1, Ndufa1, Ube2j1, Snd1, Aldh9a1, Zbp1, Herpud1, Sec61b, Rpl15, Erlec1, Kdelr2, Oxct1, Mtdh, Srpr, Ssr3, Derl1, Zfyve21, Tmem248, Pdia6, 1700017B05Rik, Pck2, Manf, Nans, Rexo2, Ccdc117, Txndc5, Rcbtb2, Txndc11, Yars, Tapbpl, Prmt7, Clptm1l, Cnst, Cpeb2, Coro2b, Serpina3f, Vcp, Fndc3a, Cdv3, Ly6c2	Calr, Hspa5, Bhlha15, Prg2, Hsp90b1, Uso1, Edem3, Ubxn4, Creld2, Galnt2, Hdlbp, Tram2, Dap, Rapgef3, Pon3, Tns3, Dnajc3, Sec11c	73
3		Mt1, Mthfd2, Enpp1, Rpn2, Sec22b, Spint2, Surf4, Wipi1, Morf4l2, Cope, Uba5, Trabd, Rpn1, Tmem184b, Srp54c	Calu, Slpi, Yipf2	18
4	Alad	Rhob, Hyou1, Capn5, Cd28, Ctse, Stt3a, Sel1l, Btd, Cars, Mettl9, Zfp280b, Tmed3, Chid1, Kdelr1, Leprotl1, Gpr155, Ccpg1, Gvin1, Glt8d1, Yipf6, Lrrc59, Slc44a1, Slc35b1, Mgat2, Fam214a, Dennd5b, AI662270	H13, Trp53inp1, Tmem176b, Arfgap3, Magt1, Neil1, Ell2	35
5		Arf4, Fcer1g, Fos, Kcnn4, Cited2, P4hb, Tnfrsf17, Srp54a, Htatip2, Praf2, Cnpy2, Tssc4, Krtcap2, Tvp23b, Rps27l, Bst2, Slc39a11, Fndc3b, Glipr1, Erp44, Chst1, Sec24a, Rpl10, Edem1, Mars, Pqlc3, Manea, Pon2	Top1, Hist1h1c, Alg2, Isg20, Spcs2, Derl3, Spcs3, Ssr1, Creb3l2, Trib1, Ckap4, Os9, Serinc5, Man2a1, Hspa13, Eaf2	44
6		Atp6v0a1, Slc12a4, Ift20, Ufc1, Ssr2, Dhdds, Tmed9, Tmem214, Cltb, Ly6k, Man1b1, Rpl23a, Idh2, Alcam	Edem2, Sec63	16
		Transcription factors and chromatin-associated proteins specifically expresed in ASCs (Shi et al)
		Activated Blimp1 target genes (Minnich et al)
