# Supplementary material for: Epigenetic modulators of B cell fate identified through coupled phenotype-transcriptome analysis
Source: Cell Death Differ. 2022 Jul 13;29(12):2519–30. doi: 10.1038/s41418-022-01037-5 (PMC9751284; doi:10.1038/s41418-022-01037-5)
Supplement: Supplementary file 7 — Supplementary Table 3 [file 41418_2022_1037_MOESM7_ESM.xlsx]

## Sheet: Sheet1
ASC Signature (Shi et al)									Pro-apoptotic signature
Slc33a1	Slc3a2	Btd	Krtcap2	Zfyve21	Sec24a	Pycr1	I830127L07Rik		Bax
Ada	Bhlha15	Asns	Tmed3	Gpr155	Yipf6	Trib1	Dnajc3		Bak1
Adk	Cited2	Cars	Fkbp11	Tmem214	Ern1	Tapbpl	Ly6c2		Bad
Alcam	Mt1	Dnajb9	Ufc1	Spcs1	Selk	Larp1b	Rpl31-ps9		Bid
Ap2m1	Mt2	Desi1	Sec61b	Tmem258	Sil1	Prmt7	Tigit		Bik
Arf4	Mthfd2	D17Wsu104	eRgcc	Rhobtb1	Nans	Ckap4	AI662270		Bcl2l11
Rhob	Ppp1r15a	Hist1h1c	Arfgap3	Bst2	Maged1	Os9	Rpl17-ps9
Atp6v0a1	Nucb1	Gne	Ssr2	Sec24d	Lrrc59	Mars	Srp54c
Bckdk	P4hb	Wipi1	Sec11c	Slc39a11	Slc44a1	Hid1	Snord2
Bet1	Enpp1	Prdx4	Rpl15	Mzb1	Rpn1	Pqlc3	Snord96a
Glb1	Abcb1b	Htatip2	Snx9	Nars	Snora70	Mgat2	Snord95
Prdm1	Endou	Sec61a1	Spcs2	Lman1	Snora68	Clptm1l	Snord38a
Hyou1	Prg2	Fut8	Uba5	Derl3	Snora62	Serinc5	Snord49b
Calr	Rab1	Ndufa1	Erlec1	Tmem248	Rexo2	Dap	Snord66
Calu	Reln	Praf2	Kdelr2	Pdia6	Ccdc117	Tmem184b	Snord23
Capn5	Snord73a	Ift20	Edem3	Ppapdc1b	Txndc5	Rapgef3	Snord110
Cd28	Rpn2	Uso1	Oxct1	Fndc3b	Rcbtb2	BC003331	Snord16a
Entpd1	Rps6	Ube2j1	Magt1	Slc39a4	Txndc11	Cnst	Snord37
Cpox	Sec22b	Atl2	Mtdh	Ccpg1	Eaf2	Gpr55	Snora41
Ctse	Sel1l	Tmed2	Yipf5	Neil1	Yars	Man1b1	Snora21
Ddost	Sepp1	Morf4l2	Qpctl	Prrc1	Atf5	Cpeb2	Snora3
Dpagt1	St6gal1	Aldh18a1	Srpr	Atat1	Ssr1	Spon1	Snord68
Fcer1g	Slc12a4	Snd1	Dhdds	Glipr1	Galnt2	Coro2b	Snord14d
Fkbp2	Slc7a5	Cnpy2	Ssr3	4632428N05Rik	Edem2	Fam214a	Snord14e
Fos	Slpi	Alg2	Ergic1	1700017B05Rik	Vimp	Serpina3f	Snord83b
Fut1	Spint2	Aldh9a1	Tvp23b	Chpf	Slc35b1	Manea	Snora75
Gfpt1	Srprb	Tssc4	Tmed9	Cltb	Hdlbp	Snord87	Snora20
Hspa5	Ssr4	Isg20	Ubxn4	Pck2	Hspa13	Rpl23a	4933421O10Rik
H13	Surf4	Zbp1	Derl1	Gvin1	Rpl10	Vcp
H1f0	Sdc1	Cacna1h	Dnajb11	Fam46c	Hmga1-rs1	Pon3
Slc39a7	Tnfrsf17	Cope	Mrp63	Yipf2	Selm	Idh2
Hsd11b1	Top1	Mettl9	Tmem39a	Manf	Sec63	Fndc3a
Irf4	Tpst1	Trp53inp1	Tmem66	Slamf7	Tram2	Tns3
Stt3a	Hsp90b1	Sdf2l1	Rps27l	Erp44	Oosp1	Iqcb1
Kcnn4	Ubb	Herpud1	Trabd	Glt8d1	Sumo2	Dennd5b
Alad	Ubc	Itm2c	Chid1	Ly6k	Edem1	Cdv3
Cd93	Wbp5	Zfp280b	Kdelr1	Spcs3	Ell2	Pon2
Ly6c1	Xbp1	Tmem176b	Leprotl1	Creld2	Mcfd2	Mnda
Epcam	Srp54a	Tmem176a	Nudt22	Chst1	Creb3l2	Creg1
